# Supplementary material for: The Effect of Staging Intervals on Progression-Free Survival in Registration Studies of Oncologic Drugs: A Meta-Analysis
Source: Cancers (Basel). 2025 Apr 18;17(8):1359. doi: 10.3390/cancers17081359 (PMC12025954; doi:10.3390/cancers17081359)
Supplement: Supplementary file 1 [file cancers-17-01359-s001.zip]

Archive with 2 entries (2 files):
- PRISMA Checklist.pdf
- Supplementary Table S1.pdf
